# Supplementary material for: Infectious human adenoviruses are shed in urine even after disappearance of urethral symptoms
Source: PLoS One. 2019 Mar 6;14(3):e0212434. doi: 10.1371/journal.pone.0212434 (PMC6402629; doi:10.1371/journal.pone.0212434)
Supplement: S1 Table — (XLSX) [file pone.0212434.s001.xlsx]

## Sheet: Supporting Table1
	S1 Table. Virus type, load, and symptoms in AU; adenoviral urethritis.a
	Case_ID	Human adenovirus type	No. copies / mL urine	±SD	Incubation periodb	Days of illnessc	Days since last sexual activity	Pharyngitisd / HAdV detection and isolatione	Conjunctivitis symptomsd/ HAdV detection and isolatione
	092	D37	2 × 108	1 × 107	4	1	5	- / +	+ / NT
	141	D37	2 × 106	2 × 105	15	3	18	- / -	+ / NT
	208	D37	5 × 106	3 × 105	13	30	43	- / +	+ / +
	307	D37	3 × 107	3 × 106	unknown	5	unknown	- / -	- / NT
	433	D37	1 × 106	2 × 105	9	3	12	+ / -	+ / +
	005	D56	1 × 109	2 × 108	unknown	6	unknown	+ / -	+ / NT
	114	D56	6 × 109	6 × 108	2	1	3	- / -	- / NT
	119	D56	2 × 108	4 × 107	21	4	25	- / -	- / NT
	131	D56	5 × 107	2 × 107	20	4	24	- / -	- / NT
	137	D56	5 × 106	6 × 105	9	3	12	- / -	+ / NT
	328	D56	9 × 106	2 × 106	10	1	11	- / -	- / NT
	337	D56	1 × 105	1 × 104	11	10	21	- / -	+ / +
	344	D56	2 × 106	5 × 104	unknown	7	unknown	- / +	- / NT
	354	D56	7 × 107	4 × 106	1	4	5	- / -	- / NT
	394	D56	2 × 105	2 × 103	7	7	14	- / +	+ / +
	477	D56	4 × 107	8 × 106	4	5	9	- / -	- / NT
	479	D56	1 × 108	2 × 107	unknown	2	unknown	+ / +	+ / +
	302	D64	2 × 106	2 × 105	5	3	8	+ / -	- / NT
	313	D64	7 × 106	9 × 105	2	12	14	- / +	+ / +
	371	D64	3 × 108	8 × 107	10	2	12	- / -	+ / +
	387	D64	3 × 1010	2 × 109	12	6	18	- / -	- / NT
	415	D64	1 × 107	1 × 106	unknown	3	unknown	- / +	+ / +
	467	D64	3 × 106	6 × 105	20	7	27	- / -	- / NT
	a Cases tested for detection of only human adenovirus without other pathogenic organisms in specimen.
	b Putative time from exposure to infection until signs and symptoms of disease appear.
	c Days from onset to specimen collection.
	d + means typical symptoms appeared; - means no symptoms were observed.
	e + means adenovirus was detected and isolated; - means adenovirus not detected and not isolated.
	Abbreviations: HAdVs, human Mastadenovirus; NT, not tested; SD, standard deviation.
