# Supplementary material for: Infectious human adenoviruses are shed in urine even after disappearance of urethral symptoms
Source: PLoS One. 2019 Mar 6;14(3):e0212434. doi: 10.1371/journal.pone.0212434 (PMC6402629; doi:10.1371/journal.pone.0212434)
Supplement: S3 Table — (XLSX) [file pone.0212434.s003.xlsx]

## Sheet: Supporting_Table3
	S2 Table. Virus type, load, and symptoms in AAU; adenovirus-associated urethritis.a
											Detection of pathogens in urinef
	Case_ID	Human adenovirus type	No. copies / mL urine	±SD	Incubation periodb	Days of illnessc	Days since last sexual activity	Pharyngitisd / HAdV detection and isolatione	Conjunctivitis symptomsd/ HAdV detection and isolatione		NG	CT	MG	UU	MH	HI	NM	SP	TV	HS
	439	B11	1 × 105	3 × 104	14	5	19	- / -	- / NT		+	+	-	-	-	-	-	-	-	-
	386	D37	5 × 107	7 × 106	2	2	4	- / -	- / NT		-	-	-	+	-	-	-	-	-	-
	144	D37	2 × 107	6 × 105	9	4	13	- / -	- / NT		-	-	-	-	+	-	-	-	-	-
	544	D37	1 × 106	7 × 104	11	5	16	- / -	- / NT		-	-	-	-	-	-	-	+	-	-
	569	D37	4 × 107	3 × 106	11	2	13	- / -	- / NT		-	-	-	+	-	-	-	-	-	-
	345	D56	8 × 106	1 × 106	6	4	10	- / -	- / NT		-	-	-	+	-	-	-	-	-	-
	427	D56	3 × 105	1 × 104	13	6	19	+ / +	+ / +		-	-	-	+	-	-	-	+	-	-
	375	D64	5 × 106	4 × 105	unknown	3	unknown	- / -	- / NT		-	-	+	+	+	-	-	-	-	-
	286	D64	3 × 107	5 × 105	10	2	12	- / -	- / NT		-	-	-	+	+	-	-	-	-	-
	a Coinfection with human Mastadenovirus and other pathogens.
	b Putative time from exposure to infection until signs and symptoms of disease appear.
	c Days from onset to specimen collection.
	d + means typical symptoms appeared; - means no symptoms were observed.
	e + means adenovirus was detected and isolated; - means adenovirus not detected and not isolated.
	f + means detected; - means not detected.
	Abbreviations: HAdV, human Mastadenovirus; NT, not tested; SD, standard deviation; NG, Neisseria gonorrhoeae; CT, Chlamydia trachomatis; MG, Mycoplasma genitalium; UU, Ureaplasma urealyticum;MH, Mycoplasma homnis; HI, Haemophilus influenzae; NM, Neisseria meningitidis; SP, Streptococcus pneumoniae; TV, Trichomonas vaginalis; HS, herpes simplex virus.
