# Supplementary material for: Infectious human adenoviruses are shed in urine even after disappearance of urethral symptoms
Source: PLoS One. 2019 Mar 6;14(3):e0212434. doi: 10.1371/journal.pone.0212434 (PMC6402629; doi:10.1371/journal.pone.0212434)
Supplement: S4 Table — (XLSX) [file pone.0212434.s004.xlsx]

## Sheet: Supporting_Table4
	S3 Table. Cases in no symptom; asymptmatic group with detected adenovirus.
			Human adenovirus				Detected pathogensa
	Case_ID		Type	Isolation	copies / mL urine		NG	CT	MG	UU	MH	HI	NM	SP	TV	HS
	086		B11	+	3 × 103		-	-	-	+	+	-	-	-	-	-
	352		D64	+	4 × 103		-	-	-	+	+	-	-	-	-	-
	476		D56	+	3 × 104		-	-	-	-	-	-	-	-	-	-
	a + means detected; - means not detected.
	Abbreviations: HAdV, human Mastadenovirus; NT, not tested; SD, standard deviation; NG, Neisseria gonorrhoeae; CT, Chlamydia trachomatis; MG, Mycoplasma genitalium; UU, Ureaplasma urealyticum;MH, Mycoplasma homnis; HI, Haemophilus influenzae; NM, Neisseria meningitidis; SP, Streptococcus pneumoniae; TV, Trichomonas vaginalis; HS, herpes simplex virus.
